# Supplementary material for: Application of MALDI-TOF-MS in the surveillance of microbial diversity in butter production: a case study of Polish dairy
Source: Sci Rep. 2026 Mar 11;16:13092. doi: 10.1038/s41598-026-43570-0 (PMC13099988; doi:10.1038/s41598-026-43570-0)
Supplement: Supplementary file 1 — Supplementary Material 1 [file 41598_2026_43570_MOESM1_ESM.odt]

Supplementary Table S1.  The number of identified microorganisms (N) in individual milk processing stages. R. Milk- raw milk, Tankers - cold store at the farmer's, Tank - storage in a tank at the dairy, Bef.Past- before pasteurization, After.Past- after pasteurization, Bef.Cryst- before crystallization, After.Cryst- after crystallization.

Milk processing stages
Identified species/genus
N


Buttermilk
Bacillus cereus group
1

Bacillus licheniformis
2

Enterococcus faecium
2

Micrococcus luteus
2

Moraxella osloensis
1

Priestria megaterium
1

N total
9


Stor.Farm. 


Stor.Farm. 
Acinetobacter pseudolwoffii
1

Aerococcus viridans
1

Bacillus licheniformis
1

Bacillus pumilis
1

Brucella anthropi
1

Candida tropicalis
1

Chryseobacterium hominis
1

Corynebacterium accolens
1

Corynebacterium amycolatum
1

Corynebacterium xerosis
3

Enterococcus faecium
1

Escherichia coli
3

Kocuria kristinae
1

Kocuria salsicia
3

Kocuria varians
3

Lactobacillus delbrueckii
3

Lactobacillus fermentum
3

Lactobacillus rhamnosus
3

Mammaliicoccus sciuri
1

Micrococcus luteus
1

Moraxella osloensis
1

Pasturella multocida
3

Pichia
1

Rothia endophytica
1

Staphylococcus cohnii
1

Staphylococcus epidermidis
1

Staphylococcus gallinarum
1

Staphylococcus haemolyticus
1

Staphylococcus succinus
1

Staphylococcus xylosus
1

Streptococcus salivarius/vestibularis
2

Streptococcus uberis
5

Trichosporon
1

Trueperella pyogenes
1

Vanrija humicola
1

N total
56


After.Cryst. 
Bacillus licheniformis
1

Micrococcus luteus
2

Staphylococcus capitis
2

N total
5


After.Past. 
Alkalihalobacillus clausii
1

Bacillus licheniformis
1

Exiguobacterium profundum/aestuartii
1

Hafnia alvei
1

Kluyveromyces marxianus
1

Micrococcus luteus
3

Staphylococcus epidermidis
1

Staphylococcus hominis
1

N total
10

Bef.Cryst.
Bacillus licheniformis
2

Kocuria varians
1

Micrococcus luteus
2

N total
5


Bef.Past.


Bef.Past.
Acinetobacter lwoffii
1

Aerococcus viridans
1

Aeromonas caviae
1

Aeromonas hydrophila
1

Buttauxella
2

Candida inconspicua
3

Citrobacter freudnii
1

Corynebacterium amycolatum
1

Corynebacterium favescens
1

Corynebacterium flavescens
1

Escherichia coli
1

Hafnia alvei
3

Klebsiella pneumoniae
1

Kluyveromyces marxianus
1

Lactobacillus fermentum
2

Lactococcus garvieae
1

Lactococcus lactis
1

Lelliottia amnigena
1

Leuconostoc mesenteroides
2

Lysinibacillus
1

Micrococcus luteus
1

Pantoea agglomerans
1

Pichia
1

Pseudomonas
2

Pseudomonas fluorescens
2

Raoultella ornithinolytica
2

Serratia liquefaciens
1

Staphylococcus epiderminis
1

Streptococcus
1

Streptococcus agalactiae
1

N total
40


R.Milk


R.Milk


R.Milk


R.Milk


R.Milk


R.Milk
Acinetobacter
13

Acinetobacter baumannii
3

Acinetobacter bereziniae
1

Acinetobacter pseudolwoffi
1

Acinetobacter pseudolwoffii
1

Acinetobacter towneri
2

Acinetobacter vivianii
1

Acinomyces
1

Actinomyces
1

Actinomyces oris
3

Aerococcus
1

Aerococcus urinaeequi
33

aerococcus viridans
1

Aerococcus viridans
197

Aeromonas hydrophila
1

Alkalihalobacillus clausii
4

Aspergillus
1

Bacillus
7

bacillus atrophaeus
1

Bacillus atrophaeus
1

Bacillus cereus group
7

bacillus licheniformis
2

Bacillus licheniformis
51

Bacillus pumilis
26

Bacillus simplex
2

Bacillus subtilis group
15

bacillus subtilis group group
1

Bacillus subtilis group group
4

Bacteroides
2

Brevibacterium
3

Brevibacterium linens
1

Brevundimonas diminuta
1

Candida
4

Candida krusei
8

Candida lambica
1

Candida tropicalis
1

Capnocytophaga
1

Citrobacter freundii
1

Comamonas
1

Comamonas kerstersii
1

Corynebacterium
167

Corynebacterium accolens
69

Corynebacterium afermentans
1

Corynebacterium amycolatum
20

Corynebacterium argentoratense
1

Corynebacterium aurimucosum
1

Corynebacterium callunae
1

Corynebacterium camporealensis
1

Corynebacterium casei
30

Corynebacterium confusum
1

Corynebacterium flava/flavescens/subflafa/perflava
1

Corynebacterium freneyi
31

Corynebacterium glutamicum
11

Corynebacterium lipophiloflavum
1

Corynebacterium minutissimum
27

Corynebacterium pilosum
28

Corynebacterium striatum
28

Corynebacterium tuberculostearicum
4

Corynebacterium viridans
1

Corynebacterium xerosis
127

Corynebacterium xylosus
2

Curtobacterium
2

Curtobacterium flaccumfaciens
1

Cutaneotrichosporon
1

Delftia acidovorans
2

Diutina rugosa
1

Empedobacter
1

Enterococcus
5

Enterococcus avium
2

Enterococcus faecium
7

Enterococcus hirae
1

Enterococcus malodoratus
2

Enterococcus raffinosus
3

Escherichia  coli
6

Escherichia coli
16

Exiguobacterium
1

Exiguobacterium profundum/aestuartii
2

Facklamia
1

Gemella haemolysans
1

Globicatella
2

Globicatella sanguinis
6

Glutamicibacter
2

Klebsiella pneumonaie
1

Kluyveomyces marxianus
2

Kluyveromyces marxianus
1

Kocuria
2

Kocuria  rhizophila
3

Kocuria rhizophila
5

Lactobacillus
5

Lactobacillus fermentum
1

Lactococcus garvieae
1

Listeria
1

Lysinibacillus
2

Mammaliicoccus sciuri
140

Microbacterium
1

Micrococcus
1

Micrococcus endophyticus
2

Micrococcus luteus
98

Moraxella osloensis
2

Mycobacterium
2

Naganishia
2

Neisseria
1

Neisseria  mucosa/macacae/sicca
1

Neisseria flava/flavescens/subflafa/perflava
1

Neisseria mucosa/macacae/sicca
2

Oligella
2

Paenibacillus
7

Paenibacillus amycolyticus
1

paenibacillus amylolyticus
1

Paenibacillus lautus
2

Paenibacillus macerans
2

Pantoea agglomerans
1

Penicillium
1

Penicillum
2

Penicillum oxalicum
1

Pichia
1

Priestria megaterium
2

Proteus mirabilis
2

Proteus vulgaris
2

Pseudomonas
4

Pseudomonas mendocina
1

Pseudomonas stutzeri
1

Psychrobacter
3

Psychrobacter pulmonis
1

Psychrobacter sanguinis
8

Raoultella ornithinolytica
4

Rhodococcus
2

Rothia
6

Rothia aeria
2

Rothia dentocariosa
1

Rothia endophytica
2

Schaalia
2

Serratia liqefaciens
1

Serratia marcescens
3

Serratia proteamaculans
1

Sphingobacterium
2

Sphingobacterium mizutaii
1

Sphingomonas
2

Staphylococcus
31

Staphylococcus auricularis
1

Staphylococcus borealis
1

Staphylococcus capitis
5

Staphylococcus chromogenes
77

Staphylococcus cohnii
6

Staphylococcus dysgalactiae
1

Staphylococcus epidermidis
12

Staphylococcus equorum
74

Staphylococcus gallinarum
10

Staphylococcus haemolyticus
58

Staphylococcus homini
1

Staphylococcus hominis
12

Staphylococcus intermedius
2

Staphylococcus lutetiensis
1

Staphylococcus petrasii
4

Staphylococcus saprophiticus
1

Staphylococcus succinus
35

Staphylococcus warneri
5

Staphylococcus xerosis
1

Staphylococcus xylosus
64

Stenotophomonas acidaminiphila
1

Streptococcus
4

Streptococcus agalactiae
2

Streptococcus dysgalactiae
4

Streptococcus henryi
1

Streptococcus lutetiensis
3

Streptococcus mitis/oralis
6

Streptococcus peroris
1

Streptococcus pseudopneumoniae
1

Streptococcus pyogenes
1

Streptococcus salivarius/vestibularis
3

Streptococcus sanguinis
6

Streptococcus uberis
4

Streptomyces
1

Trichosporon
1

Turicella
2

Vanrija
1

Vanrja humicola
1

Weissella  pamesenteroides
2

N total
1823


Tank


Tank
Aspergillus
1

Bacillus licheniformis
1

Bacillus pumilis
1

Candida
1

Candida inconspicua
1

Candida krusei
1

Chryseobacterium
1

Corynebacterium accolens
1

Corynebacterium minutissimum
1

Escherichia coli
1

Ewingella
1

Hafnia alvei
4

Kocuria rhizophila
1

Lactobacillus
1

Lactobacillus fermentum
1

Lactococcus garvieae
1

Lactococcus lactis
1

Leuconostoc mesenteroides
3

Lysinibacillus
1

Micrococcus luteus
1

Moraxella osloensis
2

Pasturella multocida
1

Pseudomonas
1

Pseudomonas azotoformans
1

Pseudomonas fluorescens
1

Raoultella ornithinolytica
1

Staphylococcus aureus
1

Staphylococcus hominis
1

Staphylococcus xylosus
1

Streptococcus dysgalactiae
1

Streptococcus suis
1

N total
37


Tankers


Tankers


Acinetobacter johnsonii
6

Acinetobacter lwoffii
3

Aerococcus viridans
2

Aeromonas caviae
2

Aeromonas hydrophila
1

Aeromonas rivipollensis
1

Bacillus
1

Bacillus licheniformis
5

Bacillus pumilis
1

Buttauxella
2

Candida
1

Candida inconspicula
1

Candida krusei
2

Candida lipolytica
1

Chryseobacterium
1

Corynebacterium accolens
1

Corynebacterium amycolatum
1

Corynebacterium aurimucosum
1

Corynebacterium pilosum
1

Corynebacterium propinquum
1

Corynebacterium striatum
2

Corynebacterium tuberculostearicum
1

Corynebacterium xerosis
1

Curtobacterium
1

Diutina rugosa
1

Enterobacter
1

Escherichia coli
4

Gordonia
1

Hafnia alvei
14

Kluyveromyces marxianus
2

Kocuria
2

Kocuria salsicia
2

Kocuria varians
6

Lactobacillus delbrueckii
1

Lactobacillus fermentum
5

Lactococcus garvieae
1

Lactococcus lactis
12

Lelliottia amnigena
1

Leuconostoc
1

Leuconostoc gelidum
1

Leuconostoc mesenteroides
5

Magnusiomyces capitatus
1

Micrococcus luteus
6


Tankers
Moraxella osloensis
4

Pantoea agglomerans
1

Pasturella multocida
8

Pichia
1

Pseudomonas aeruginosa
5

Pseudomonas anguilliseptica
1

Pseudomonas azotoformans
1

Pseudomonas azotoformas
5

Pseudomonas fluorescens
16

Pseudomonas mexicana
1

Pseudomonas rivipollensis
1

Pseudomonas stutzeri
1

Pseudomonas veronii
1

Raoultella terrigena
2

Serratia liquefaciens
3

Staphylococcus chromogenes
2

Staphylococcus cohnii
1

Staphylococcus epidermidis
1

Staphylococcus equorum
1

Staphylococcus gallinarum
1

Staphylococcus haemolyticus
1

Staphylococcus succinus
2

Staphylococcus xylosus
1

Streptococcus
1

Streptococcus agalactiae
2

Streptococcus dysgalactiae
3

Streptococcus halichoeri
1

Streptococcus luteiensis
1

Streptococcus salivarius/vestibularis
4

Streptococcus sanguinis
1

Streptococcus suis
4

Streptococcus uberis
8

Vanrija humicola
1

N total
194
N total at all stages
2179
