# Supplementary material for: Application of MALDI-TOF-MS in the surveillance of microbial diversity in butter production: a case study of Polish dairy
Source: Sci Rep. 2026 Mar 11;16:13092. doi: 10.1038/s41598-026-43570-0 (PMC13099988; doi:10.1038/s41598-026-43570-0)
Supplement: Supplementary file 2 — Supplementary Material 2 [file 41598_2026_43570_MOESM2_ESM.odt]

Suplementary TableS3. Frequency of occurrence of all species identified using the MALDI technique in the analyzed samples, with some confirmed by 16S rRNA gene sequencing. The table provides detailed characteristics of the identified species, categorized based on their thermophilic (T) or psychrophilic (P) nature, as well as their ability to form spores (S) or biofilms (B).

Raw milk
(n=200)
Butter processing
(n=63)
Characteristics
FUNGI
Saccharomycetaceae
Candida sp.
4
2

Candida inconspicua
-
5

Candida krusei
7
3

Candida lambica
1
-

Candida lipolytica
-
1

Candida tropicalis
1
1

Kluyveomyces marxianus
3
4

Debaryomycetaceae
Diutina rugosa
1
1

Filobasidiaceae
Naganishia sp.
2
-

Pichiaceae
Pichia sp.
1
3

Trichosporonaceae
Vanrja humicola
2
2

BACTERIA
Actinomycetaceae
Actinomyces sp.
2
-

Actinomyces oris
3
-

Schaalia sp.
1
-

Aerococcaceae
Aerococcus sp.
1
-

Aerococcus urinaeequi
29
-
B
Aerococcus viridans
137
4
B
Globicatella sanguinis
6
-

Trueperella pyogenes
-
1

Aeromonadaceae
Aeromonas caviae
-
3

Aeromonas salmonicida
1
2

Aeromonas rivipollensis
-
2

Bicatella sp.
2
-

Facklamia sp.
1
-

Bacillaceae
Bacillus sp.
7
1

Bacillus atrophaeus
2
-

Bacillus cereus group
7
1

Bacillus licheniformis
51
13
T S B
Bacillus pumilis
25
3
T S B
Bacillus simplex
2
-

Bacillus subtilis group
18
-
T S B
Exiguobacterium sp.
1
-

Exiguobacterium profundum/aestuartii
2
1

Lysinibacillus sp.
2
2

Priestria megaterium
2
1

Shouchella clausii
4
-

Bacteroidaceae
Bacteroides sp.
2
-

Brevibacteriaceae
Brevibacterium sp.
3
-

Brevibacterium linens
1
-

Brucellaceae
Brucella anthropi
-
1

Caulobacteraceae
Brevundimonas diminuta
1
-

Comamonadaceae
Comamonas kerstersii
1
-

Delftia acidovorans
2
-

Corynebacteriaceae
Corynebacterium sp.
126
-
B
Corynebacterium accolens
53
3
B
Corynebacterium afermentans
1
-

Corynebacterium amycolatum
19
4
B
Corynebacterium argentoratense
1
-

Corynebacterium aurimucosum
1
1

Corynebacterium callunae
1
-

Corynebacterium camporealensis
1
-

Corynebacterium casei
27
-
B
Corynebacterium confusum
1
-

Corynebacterium favescens
-
2

Corynebacterium flava/flavescens/subflafa/perflava
1
-

Corynebacterium freneyi
27
-
B
Corynebacterium glutamicum
9
-

Corynebacterium lipophiloflavum
1
-

Corynebacterium minutissimum
23
1

Corynebacterium pilosum
23
1
B
Corynebacterium propinquum
-
1

Corynebacterium striatum
22
2
B
Corynebacterium tuberculostearicum
4
1

Corynebacterium xerosis
100
4
B
Enterobacteriaceae
Buttauxella sp.
-
4

Citrobacter freundii
1
1

Enterobacter sp.
-
1

Escherichia coli
18
9
B
Hafnia alvei/ Obesumbacterium proteus
-
22
T B
Klebsiella pneumoniae
1
1

Lelliottia amnigena
-
2

Proteus mirabilis
2
-

Proteus terrae
2
-

Raoultella ornithinolytica
4
3

Raoultella terrigena
-
2

Enterococcaceae
Enterococcus sp.
5
-

Enterococcus avium
2
-

Enterococcus faecium
7
3

Enterococcus hirae
1
-

Enterococcus malodoratus
1
-

Enterococcus raffinosus
3
-

Erwiniaceae
Pantoea agglomerans
1
2

Gordoniaceae
Gordonia sp.
-
1

Lactobacillaceae
Lactobacillus sp.
5
1

Lactobacillus delbrueckii
-
4

Lactobacillus fermentum
1
11
B
Lactobacillus rhamnosus
-
3

Leuconostoc sp.
-
1

Leuconostoc gelidum
-
1

Leuconostoc mesenteroides
-
10
P B
Weissella pamesenteroides
1
-

Microbacteriaceae
Curtobacteriuexm sp.
2
1

Curtobacterium flaccumfaciens
1
-

Microbacterium sp.
1
-

Micrococcaceae
Glutamicibacter sp.
2
-

Kocuria sp.
2
2

Kocuria kristinae
-
1

Kocuria rhizophila
8
1

Kocuria salsicia
-
5

Kocuria varians
-
10
P B
Micrococcus sp.
1
-

Micrococcus endophyticus
2
-

Micrococcus luteus
76
18
P B
Rothia sp.
6
-

Rothia aeria
2
-

Rothia dentocariosa
1
-

Rothia endophytica
2
1

Moraxellaceae
Acinetobacter sp. 
12
-
P B
Acinetobacter baumannii
3
-

Acinetobacter bereziniae
1


Acinetobacter johnsonii
-
6

Acinetobacter guillouiae
-
4

Acinetobacter pseudolwoffi
2
1

Acinetobacter towneri
2
-

Acinetobacter vivianii
1
-

Moraxella osloensis
2
8
P B
Psychrobacter sp.
3
-

Psychrobacter pulmonis
1
-

Psychrobacter sanguinis
8
-

Mycobacteriaceae
Mycobacterium sp.
2
-

Neisseriaceae
Neisseria sp.
1
-

Neisseria flava/flavescens/subflafa/perflava
1
-

Neisseria mucosa/macacae/sicca
2
-

Nocardiaceae
Rhodococcus sp.
2
-

Paenibacillaceae
Paenibacillus sp.
7
-

Paenibacillus amycolyticus
2
-

Paenibacillus lactis
2
-

Paenibacillus macerans
2
-

Pasteurellaceae
Pasturella multocida
-
12

Pseudomonadaceae
Pseudomonas sp.
4
3

Pseudomonas aeruginosa
-
5

Pseudomonas anguilliseptica
-
1

Pseudomonas azotoformans
-
7

Pseudomonas fluorescens
-
19
T P B
Pseudomonas mendocina
1
-

Pseudomonas mexicana
-
1

Pseudomonas qingdaonensis
-
1

Pseudomonas stutzeri
1
1

Pseudomonas weihenstephanensis
-
1

Pseudomonas veronii
-
1

Staphylococcaceae
Gemella haemolysans
1
-

Mammaliicoccus sciuri
106
1
B
Staphylococcus sp.
31
-

Staphylococcus aureus
-
1

Staphylococcus auricularis
1
-

Staphylococcus capitis
5
2

Staphylococcus chromogenes
58
2
B
Staphylococcus cohnii
7
2

Staphylococcus dysgalactiae
1
-

Staphylococcus epidermidis
11
4
B
Staphylococcus equorum
61
1
B
Staphylococcus gallinarum
10
2
B
Staphylococcus haemolyticus
54
2
B
Staphylococcus hominis
12
2
B
Staphylococcus intermedius
2
-

Staphylococcus petrasii
4
-

Staphylococcus succinus
30
3
B
Staphylococcus warneri
5
-

Staphylococcus xerosis
1
-

Staphylococcus saprophyticus/xylosus
61
3
B
Streptococcaceae
Lactococcus garvieae
1
3

Lactococcus lactis
-
14
B
Streptococcus sp.
4
2

Streptococcus agalactiae
2
3

Streptococcus dysgalactiae
3
4

Streptococcus halichoeri
-
1

Streptococcus henryi
1
-

Streptococcus lutetiensis
4
1

Streptococcus mitis/oralis
6
-

Streptococcus peroris
1
-

Streptococcus pseudopneumoniae
1
-

Streptococcus pyogenes
1
-

Streptococcus salivarius/vestibularis
3
6

Streptococcus sanguinis
6
1

Streptococcus suis
-
5

Streptococcus uberis
4
13
B
Streptomycetaceae
Streptomyces sp.
1
-

Sphingobacteriaceae
Sphingobacterium sp.
2
-

Sphingobacterium mizutaii
1
-

Weeksellaceae
Chryseobacterium sp. 
-
2

Chryseobacterium hominis
-
1

Yersiniaceae
Ewingella sp.
-
1

Serratia liqefaciens
1
4

Serratia marcescens
2
-

Serratia proteamaculans
1
-
