# Supplementary material for: Application of MALDI-TOF-MS in the surveillance of microbial diversity in butter production: a case study of Polish dairy
Source: Sci Rep. 2026 Mar 11;16:13092. doi: 10.1038/s41598-026-43570-0 (PMC13099988; doi:10.1038/s41598-026-43570-0)
Supplement: Supplementary file 3 — Supplementary Material 3 [file 41598_2026_43570_MOESM3_ESM.odt]

Suplementary Table S2. Comparison of identification results between the MALDI technique, using two different identification systems, and the 16S rRNA gene sequencing technique. The colors indicate the level of identification consistency: green – identification matched exactly at the species level across all methods, yellow – identification was consistent at the genus level but differed at the species level, blue – the use of 16S rRNA gene sequencing did not allow for obtaining an unambiguous identification, identification within the group/complex.

MALDI-TOF MS

16S rRNA


EXS2600 system
Microflex LT system

Query cover [%]
Identity
[%]


Aerococcaceae

Aerococcus viridans
2.34
Aerococcus sp.
1.87
A. viridans
100
99.59


Globicatella sp.
1.82
G. sulfidifaciens
2.12
G. sanguinis/
G. sulfidifaciens
100/
100
99.44/
99.03


Aeromonadaceae

Aeromonas salmonicida
2.02
Aeromonas sp.
1.74
A. salmonicida
100
99.51


Aeromonas veronii
2.25
Aeromonas sp.
1.95
A. rivipollensis
100
99.23


Bacillaceae

Bacillus licheniformis
2.04
B. licheniformis
2.02
B. licheniformis
100
99.31


Bacillus vallismortis
2.18
Bacillus sp.
1.90
Bacillus subtilis group
(B. amyloliquefaciens/
B. vallismortis)


99.86/
99.65


-
<1.7
-
<1.7
Bacillus subtilis group
(B. vallismortis/ 
B. subtilis)


99.65/
99.58


Bacillus cereus
2.43
B. cereus
2.14
Bacillus cereus group
(B. cereus/
B. tropicus)


99.58/
99.51


Bacillus sp.
1.84
Bacillus sp.
1.83
Bacillus cereus group
(B. wiedmannii/
B. toyonensis)


99.38/
99.38


-
<1.7
-
<1.7
B. stratosphericus/
B. aerius= B. altitudinis

99.43/
99.37


Exiguobacterium sp.
1.86
Exiguobacterium sp.
2.03
E. profundum/ 
E. aestuarii

98.34/
98.13


Priestria megaterium
2.43
P. megaterium
2.20
P. megaterium
100
99.79


Shouchella clausii
2.06
Shouchella sp.
1.83
Shouchella rhizosphaerae

99.51


Brucellaceae

Brucella anthropi
2.20
Brucella sp.
1.86
B. anthropi
100
99.85


Enterobacteriaceae

Buttiauxella agrestis
2.16
Buttiauxella sp.
1.94
Buttiauxella sp.
100
96.05


Citrobacter freundii
2.46
C. freundii
2.32
Citrobacter freundii complex
(C. freundii/
C. braakii)

100/ 100

98.87/
98.73


Escherichia coli
2.27
E. coli
2.35
E. fergusonii/E. coli

99.44


Hafnia alvei
2.41
H. alvei
2.39
H. alvei / 
Obesumbacterium proteus
100/
100
99.79/ 99.58


Klebsiella pneumoniae
2.30
K. pneumoniae
2.27
K. pneumoniae
100
99.58


Pantoea agglomerans
2.27
P. agglomerans
2.17
P. agglomerans
100
99.79


Proteus vulgaris
2.01
Proteus sp.
1.96
P. terrae 
100
99.65


Raoultella terrigena
2.29
R. terrigena
2.16
R. terrigena
100
99.58


Corynebacteriaceae


Corynebacterium confusum
2.08
C. confusum
2.07
C.confusum
100
99.78


Corynebacterium xerosis
2.09
C. xerosis
2.01
C. xerosis
100
99.35


Corynebacterium sp.
1.82
-
<1.7
C. casei
100
99.79


Enterococcaceae


Enterococcus faecium
2.31
E. faecium
2.07
E. faecium
100
97.50


Lelliottia amnigena
2.32
L. amnigena
2.17
L. amnigena
100
99.51


Micrococcaceae


Kocuria varians
2.07
Kocuria sp.
1.81
K. varians
100
99.22


Micrococcus luteus
2.33
M. luteus
2.13
Micrococcus luteus group
(M. yunnanensis/
M. luteus)
100

99.28/
99.00


Moraxellaceae


Acinetobacter lwoffii
2.21
A. guillouiae
2.11
A. guillouiae
100
99.23


Neisseriaceae


Neisseria mucosa/macacae/sicca
2.37
N. macacae
2.02
N. macacae
100
99.44


Paenibacillaceae


Paenibacillus sp.
1.82
P. lactis
2.18
P. lactis
100
98.82


Pasteurellaceae


Pasteurella multocida
2.41
P. multocida
2.13
P. multocida
100
99.79


Pseudomonadaceae

Pseudomonas aeruginosa
2.39
P. aeruginosa
2.23
P. aeruginosa
100
99.93


Pseudomonas sp.
1.81
Pseudomonas sp.
1.99
P. weihenstephanensis
100
99.28


Pseudomonas sp.
1.90
-
<1.7
P. qingdaonensis
100
99.93


Staphylococcaceae

Staphylococcus equorum
2.16
S. equorum
2.01
S. equorum
100
99.79


Staphylococcus epidermidis
2.22
S. epidermidis
2.00
S. epidermidis
100
99.38


Staphylococcus haemolyticus
2.13
S. borealis
2.02
S. haemolyticus
100
99.79


Mammaliicoccus sciuri
2.18
M. sciuri
2.01
M. sciuri
100
99.93


Staphylococcus warneri
2.14
Staphylococcus sp.
1.86
S. warneri
100
99.86


Staphylococcus xylosus
2.05
S. xylosus
2.00
S. saprophyticus/
S. xylosus
100/
100
99.59/
99.38


Staphylococcus sp.
1.71
S. chromogenes
2.07
S. chromogenes
100
99.93


Streptococcaceae


Lactococcus lactis
2.46
L. lactis
2.27
L. lactis
100
99.58


Lactococcus garvieae
2.38
L. garvieae
2.30
L. garvieae
100
99.52


Streptococcus lutetiensis
2.12
S. equinis
2.01
S. lutetiensis/equinis
100
99.65


Streptococcus salivarius
2.09
Streptococcus sp.
1.76
S. salivarius/
S. vestibularis
100/ 100
99.72/
99.65


Streptococcus sanguinis
2.30
S. sanguinis
2.17
S. sanguinis
100
99.93


Streptococcus uberis
2.46
S. uberis
2.18
S. uberis
100
99.79

 Yersiniaceae


Serratia marcescens
2.15
S. marcescens
2.00
S. nematodiphila/
S. marcescens
100/ 100
99.58/
99.30
